# Supplementary material for: Osmium Nanoparticles-Polypropylene Hollow Fiber Membranes Applied in Redox Processes
Source: Nanomaterials (Basel). 2021 Sep 27;11(10):2526. doi: 10.3390/nano11102526 (PMC8537536; doi:10.3390/nano11102526)
Supplement: Supplementary file 1 [file nanomaterials-11-02526-s001.zip]

Archive with 1 entries (1 files):
- nanomaterials-1327969-supplementary.pdf
